# Supplementary material for: Central Contrast Sensitivity as an Outcome Measure in Randomized Controlled Trials in Glaucoma—A Systematic Review
Source: Life (Basel). 2025 Jun 30;15(7):1043. doi: 10.3390/life15071043 (PMC12299499; doi:10.3390/life15071043)
Supplement: Supplementary file 1 [file life-15-01043-s001.zip]

Archive with 1 entries (1 files):
- life-3632702-supplementary.pdf
